# Supplementary material for: Role of PI3K-AKT Pathway in Ultraviolet Ray and Hydrogen Peroxide-Induced Oxidative Damage and Its Repair by Grain Ferments
Source: Foods. 2023 Feb 13;12(4):806. doi: 10.3390/foods12040806 (PMC9957031; doi:10.3390/foods12040806)
Supplement: Supplementary file 1 [file foods-12-00806-s001.zip]

Archive with 1 entries (1 files):
- foods-2123019-supplementary.pdf
